# Supplementary material for: Effects of Long-Term Heavy Metal Exposure on the Species Diversity, Functional Diversity, and Network Structure of Oral Mycobiome
Source: Microorganisms. 2025 Mar 7;13(3):622. doi: 10.3390/microorganisms13030622 (PMC11945009; doi:10.3390/microorganisms13030622)
Supplement: Supplementary file 1 [file microorganisms-13-00622-s001.zip]

Archive with 1 entries (1 files):
- microorganisms-3449907-supplementary.pdf
